# Supplementary material for: Dissecting the Activity of Catechins as Incomplete Aldose Reductase Differential Inhibitors through Kinetic and Computational Approaches
Source: Biology (Basel). 2022 Sep 6;11(9):1324. doi: 10.3390/biology11091324 (PMC9495972; doi:10.3390/biology11091324)
Supplement: Supplementary file 1 [file biology-11-01324-s001.zip]

Archive with 1 entries (1 files):
- biology-1882096-supplementary.pdf
